# Supplementary material for: Transporter Engineering for Enhancing Citric Acid Production in Aspergillus niger
Source: J Fungi (Basel). 2026 Jun 26;12(7):472. doi: 10.3390/jof12070472 (PMC13413353; doi:10.3390/jof12070472)
Supplement: Supplementary file 1 [file jof-12-00472-s001.zip]

Archive with 1 entries (1 files):
- jof-4342615-supplementary.pdf
